# Supplementary material for: “Frozen evolution” of an RNA virus suggests accidental release as a potential cause of arbovirus re-emergence
Source: PLoS Biol. 2020 Apr 28;18(4):e3000673. doi: 10.1371/journal.pbio.3000673 (PMC7188197; doi:10.1371/journal.pbio.3000673)
Supplement: S2 Data — (CPGZ) [file pbio.3000673.s002.cpgz]

Archive with 1 entries (1 files):
- pbio.3000673.s002.cpgz.out
