# Supplementary material for: “Frozen evolution” of an RNA virus suggests accidental release as a potential cause of arbovirus re-emergence
Source: PLoS Biol. 2020 Apr 28;18(4):e3000673. doi: 10.1371/journal.pbio.3000673 (PMC7188197; doi:10.1371/journal.pbio.3000673)
Supplement: S3 Data — AllGMRF_reduced.trees is the tree posterior for all 164 samples downsampled to 500 trees. MCC.tree is the maximum clade credibility tree for all 164 samples. PhyMLTreeFinal.tree is the ML tree of all 164 samples. dateswithuncertainty.txt contains the sampling date for each sample. ML, maximum likelihood. (CPGZ) [file pbio.3000673.s003.cpgz]

Archive with 1 entries (1 files):
- pbio.3000673.s003.cpgz.out
