# Supplementary material for: “Frozen evolution” of an RNA virus suggests accidental release as a potential cause of arbovirus re-emergence
Source: PLoS Biol. 2020 Apr 28;18(4):e3000673. doi: 10.1371/journal.pbio.3000673 (PMC7188197; doi:10.1371/journal.pbio.3000673)
Supplement: S1 Table — Metadata corresponds to sampling time and location, species of isolation, tissue of isolation, whether the sample was cultured or not, passage history, sequencing method, and GenBank accession numbers. (XLSX) [file pbio.3000673.s006.xlsx]

## Sheet: Sheet1
Strain Name	year	month	day	country	Region/department	place	Species sampled	tissue	Isolated in culture	passage_ history	Sequencing Method	Sequencer_type	GenBank No: Seg-1	GenBank No: Seg-2	GenBank No: Seg-3	GenBank No: Seg-4	GenBank No: Seg-5	GenBank No: Seg-6	GenBank No: Seg-7	GenBank No: Seg-8	GenBank No: Seg-9	GenBank No: Seg-10	PMID
BEL2006-1122	2006	09	26	Belgium	Grammene 9800	Deinze	NA	blood	no	NA	HTS/BTV_Cap	NextSeq550_Illumina	MN837962	MN838141	MN838252	MN838516	MN838601	MN838718	MN838858	MN839080	MN839188	MN839330	This study
BEL2006-1173	2006	10	2	Belgium	East Flanders	Sleidinge 9940	NA	blood	no	NA	HTS/BTV_Cap	NextSeq550_Illumina	MN837946	MN838089	MN838346	MN838394	MN838643	MN838729	MN838973	MN839049	MN839281	MN839360	This study
BEL2006-1178-02	2006	10	3	Belgium	East Flanders - Knesselare	Knesselare 9910	cattle	blood	no	NA	HTS/BTV_Cap	NextSeq550_Illumina	MN837981	MN838165	MN838361	MN838396	MN838674	MN838693	MN838866	MN838990	MN839134	MN839333	This study
BEL2006-1253	2006	10	12	Belgium	Antwerp	Geel 2440	NA	blood	no	NA	HTS/BTV_Cap	NextSeq550_Illumina	MN837988	MN838116	MN838296	MN838502	MN838567	MN838744	MN838968	MN839072	MN839146	MN839329	This study
BEL2006-1378-01	2006	11	16	Belgium	Oost-Vlaanderen	St-Margriete 9981	NA	blood	no	NA	HTS/BTV_Cap	NextSeq550_Illumina	MN837914	MN838103	MN838333	MN838370	MN838522	MN838757	MN838944	MN839108	MN839253	MN839317	This study
BEL2007-03	2007	09	28	Belgium	East Flanders - Sint-Laureins	Sint-Laureins 9980	cattle	blood	no	NA	HTS/BTV_Cap	NextSeq550_Illumina	MN838003	MN838129	MN838348	MN838377	MN838639	MN838733	MN838874	MN839133	MN839260	MN839349	This study
BEL2007-20	2007	10	8	Belgium	West Flanders - Oudenburg	Oudenburg 8460	NA	blood	no	NA	HTS/BTV_Cap	NextSeq550_Illumina	MN837976	MN838104	MN838253	MN838443	MN838630	MN838760	MN838834	MN839037	MN839202	MN839296	This study
BEL2007-28	2007	11	7	Belgium	West Flanders - Middelkerke	Leffinge 8432	NA	blood	no	NA	HTS/BTV_Cap	NextSeq550_Illumina	MN837997	MN838121	MN838235	MN838399	MN838636	MN838783	MN838975	MN839121	MN839228	MN839413	This study
FRA2006-4356-08.01	2006	UN	UN	France	Champagne-Ardenne - Ardennes	?	NA	blood	no	NA	HTS/BTV_Cap	NextSeq550_Illumina	MN837915	MN838147	MN838270	MN838514	MN838563	MN838725	MN838884	MN838991	MN839233	MN839301	This study
FRA2006-4474	2006	UN	UN	France	Champagne-Ardenne - Ardennes	?	NA	blood	no	NA	HTS/BTV_Cap	NextSeq550_Illumina	MN838024	MN838186	MN838347	MN838435	MN838640	MN838726	MN838856	MN839078	MN839245	MN839338	This study
FRA2006-4699-08.02	2006	UN	UN	France	Champagne-Ardenne - Ardennes	?	NA	blood	no	NA	HTS/BTV_Cap	NextSeq550_Illumina	MN838023	MN838200	MN838302	MN838474	MN838644	MN838805	MN838967	MN839120	MN839178	MN839323	This study
FRA2006-4900-08.01	2006	UN	UN	France	Champagne-Ardenne - Ardennes	?	NA	blood	no	NA	HTS/BTV_Cap	NextSeq550_Illumina	MN838028	MN838131	MN838356	MN838512	MN838554	MN838743	MN838940	MN839117	MN839255	MN839367	This study
FRA2006-5418	2006	UN	UN	France	Champagne-Ardenne - Ardennes	?	NA	blood	no	NA	HTS/BTV_Cap	NextSeq550_Illumina	MN838033	MN838195	MN838317	MN838510	MN838591	MN838722	MN838956	MN839061	MN839172	MN839336	This study
FRA2006-59-3482	2006	UN	UN	France	Champagne-Ardenne - Ardennes	?	NA	blood	no	NA	HTS/BTV_Cap	NextSeq550_Illumina	MN838043	MN838110	MN838264	MN838411	MN838531	MN838688	MN838976	MN839073	MN839159	MN839416	This study
FRA2006-59-4313	2006	UN	UN	France	Champagne-Ardenne - Ardennes	?	NA	blood	no	NA	HTS/BTV_Cap	NextSeq550_Illumina	MN837968	MN838155	MN838228	MN838491	MN838525	MN838751	MN838873	MN838981	MN839167	MN839331	This study
FRA2006-01	2006	08	23	France	Champagne-Ardenne - Ardennes	Brognon	cattle	blood	yes	E1BHK4	HTS	NextSeq550_Illumina	MN838040	MN838083	MN838341	MN838424	MN838536	MN838687	MN838954	MN839054	MN839216	MN839374	This study
FRA2006-03	2006	08	23	France	Champagne-Ardenne - Ardennes	Brognon	cattle	blood	yes	?	HTS	NextSeq550_Illumina	MN837913	MN838178	MN838293	MN838441	MN838655	MN838791	MN838897	MN839091	MN839154	MN839371	This study
FRA2007-3469	2007	08	14	France	Nord-Pas-de-Calais - Nord	Boulogne	cattle	blood	no	NA	HTS/BTV_Cap	NextSeq550_Illumina	MN838047	MN838210	MN838287	MN838485	MN838586	MN838682	MN838930	MN839042	MN839203	MN839307	This study
FRA2007-3626	2007	08	23	France	Champagne-Ardenne - Ardennes	Coulonnes	cattle	blood	no	NA	HTS/BTV_Cap	NextSeq550_Illumina	MN837941	MN838215	MN838329	MN838428	MN838641	MN838808	MN838865	MN839075	MN839276	MN839352	This study
FRA2007-3632	2007	08	23	France	Nord-Pas-de-Calais - Nord	Wargnies le Grand	sheep	blood	no	NA	HTS/BTV_Cap	NextSeq550_Illumina	MN837960	MN838149	MN838230	MN838513	MN838570	MN838802	MN838939	MN839112	MN839272	MN839347	This study
FRA2007-3639	2007	08	23	France	Picardie - Aisne	Eparcy	cattle	blood	no	NA	HTS/BTV_Cap	NextSeq550_Illumina	MN838009	MN838209	MN838232	MN838456	MN838537	MN838776	MN838886	MN839045	MN839209	MN839305	This study
FRA2007-3673	2007	08	24	France	Champagne-Ardenne - Ardennes	Charnois	sheep	blood	no	NA	HTS/BTV_Cap	NextSeq550_Illumina	MN838001	MN838069	MN838268	MN838407	MN838669	MN838730	MN838877	MN839038	MN839192	MN839340	This study
FRA2007-6590	2007	12	07	France	Poitou-Charentes - Charente-Maritime	Coux	cattle	blood	no	NA	HTS	NextSeq550_Illumina	MN838056	MN838140	MN838262	MN838475	MN838658	MN838694	MN838925	MN839008	MN839147	MN839354	This study
FRA2007-03	2007	08	09	France	Champagne-Ardenne - Ardennes	Givet	cattle	blood	yes	E1BHK2	HTS	NextSeq550_Illumina	MN837939	MN838197	MN838286	MN838501	MN838544	MN838774	MN838903	MN839043	MN839204	MN839334	This study
FRA2008-02	2008	06	23	France	Auvergne - Allier	Isle et Bardet	cattle	blood	yes	?	HTS	NextSeq550_Illumina	MN837984	MN838125	MN838233	MN838479	MN838560	MN838702	MN838904	MN838995	MN839189	MN839401	This study
FRA2008-03	2008	06	23	France	Bourgogne - Côte-d'Or	Saulieu	cattle	blood	yes	?	HTS	NextSeq550_Illumina	MN837910	MN838207	MN838283	MN838448	MN838638	MN838740	MN838837	MN839053	MN839250	MN839406	This study
FRA2008-04	2008	06	23	France	Centre - Cher	Touchay	cattle	blood	yes	?	HTS	NextSeq550_Illumina	MN837935	MN838119	MN838316	MN838442	MN838588	MN838742	MN838880	NB838989	MN839225	MN839293	This study
FRA2008-05	2008	06	18	France	Limousin - Corrèze	Saint Pardoux Corbier	cattle	blood	yes	?	HTS	NextSeq550_Illumina	MN837923	MN838144	MN838257	MN838434	MN838625	MN838794	MN838918	MN839071	MN839232	MN839393	This study
FRA2008-08	2008	07	21	France	Auvergne - Allier	Villebret	cattle	blood	yes	?	HTS	NextSeq550_Illumina	MN838052	MN838095	MN838309	MN838409	MN838629	MN838689	MN838945	MN839130	MN839168	MN839357	This study
FRA2008-09	2008	07	17	France	Pays de la Loire - Loire-Atlantique	Suffre	cattle	blood	yes	?	HTS	NextSeq550_Illumina	MN837944	MN838081	MN838354	MN838508	MN838632	MN838789	MN838932	MN839088	MN839220	MN839322	This study
FRA2008-10	2008	07	11	France	Centre - Indre	Urcier	sheep	blood	yes	?	HTS	NextSeq550_Illumina	MN838016	MN838193	MN838289	MN838462	MN838665	MN838706	MN838831	MN839009	MN839166	MN839303	This study
FRA2008-11	2008	07	NA	France	Franche-Comté - Doubs	Ornans	sheep	blood	yes	?	HTS	NextSeq550_Illumina	MN838039	MN838122	MN838310	MN838379	MN838524	MN838745	MN838838	MN839081	MN839161	MN839396	This study
FRA2008-12	2008	07	11	France	Centre - Loiret	Autry le Chatel	cattle	blood	yes	?	HTS	NextSeq550_Illumina	MN838006	MN838102	MN838275	MN838389	MN838656	MN838753	MN838883	MN839092	MN839254	MN839411	This study
FRA2008-13	2008	07	10	France	Basse-Normandie - Manche	Gavray	cattle	blood	yes	?	HTS	NextSeq550_Illumina	MN837958	MN838136	MN838312	MN838463	MN838670	MN838739	MN838909	MN839115	MN839230	MN839437	This study
FRA2008-15	2008	07	17	France	Haute-Normandie - Eure	Oradour-sur-Glane	cattle	blood	yes	?	HTS	NextSeq550_Illumina	MN837993	MN838191	MN838277	MN838419	MN838668	MN838697	MN838955	MN839085	MN839194	MN839376	This study
FRA2008-20	2008	10	23	France	Bourgogne - Saône-et-Loire	Savigny-en-Revemont	cattle	blood	yes	?	HTS	NextSeq550_Illumina	MN837973	MN838107	MN838323	MN838393	MN838526	MN838685	MN838849	MN839100	MN839240	MN839373	This study
FRA2008-08.13	2008	07	09	France	Basse-Normandie - Calvados	Moyaux	cattle	blood	yes	?	HTS	NextSeq550_Illumina	MN837980	MN838091	MN838330	MN838438	MN838582	MN838734	MN838899	MN839033	MN839261	MN839370	This study
FRA2008-08.22	2008	07	22	France	Poitou-Charentes - Vienne	Jouhet	sheep	blood	no	NA	HTS	NextSeq550_Illumina	MN838011	MN838201	MN838223	MN838385	MN838581	MN838826	MN838963	MN839063	MN839239	MN839410	This study
FRA2009-01	2009	07	02	France	Midi-Pyrénées - Lot	Cahors	cattle	blood	yes	?	HTS	NextSeq550_Illumina	MN838037	MN838206	MN838278	MN838425	MN838576	MN838710	MN838845	MN839006	MN839237	MN839292	This study
FRA2009-02	2009	06	08	France	Midi-Pyrénées - Aveyron	Luc	cattle	blood	yes	?	HTS/BTV_Cap	NextSeq550_Illumina	MN838061	MN838080	MN838245	MN838422	MN838642	MN838823	MN838830	MN839052	MN839221	MN839398	This study
FRA2009-03	2009	07	24	France	Midi-Pyrénées - Haute-Garonne	Saint-Frajou	cattle	blood	yes	?	HTS	NextSeq550_Illumina	MN837931	MN838204	MN838269	MN838406	MN838603	MN838736	MN838957	MN839111	MN839262	MN839346	This study
FRA2015-7138	2015	08	27	France	Auvergne - Allier	Louroux de Bouble	sheep	blood	yes	BSR1	HTS/BTV_Cap	NextSeq550_Illumina	MN837922	MN838161	MN838280	MN838415	MN838595	MN838727	MN838929	MN838983	MN839258	MN839407	This study
FRA2015-8028	2015	09	12	France	Limousin - Creuse	Nouziers	cattle	blood	no	NA	HTS	NextSeq550_Illumina	MN838027	MN838183	MN838236	MN838429	MN838533	MN838813	MN838870	MN839122	MN839143	MN839351	This study
FRA2015-7100	2015	09	01	France	Auvergne - Allier	Louroux de bouble-Allier	sheep	blood	no	NA	HTS/BTV_Cap	NextSeq550_Illumina	MN837985	MN838164	MN838352	MN838432	MN838556	MN838754	MN838853	MN839102	MN839205	MN839399	This study
FRA2015-7554	2015	09	07	France	Auvergne - Allier	Louroux de bouble-Allier	sheep	blood	no	NA	HTS/BTV_Cap	NextSeq550_Illumina	MN837940	MN838097	MN838220	MN838384	MN838645	MN838764	MN838843	MN839086	MN839257	MN839387	This study
FRA2015-7569	2015	09	07	France	Auvergne - Allier	Louroux de bouble-Allier	sheep	blood	no	NA	HTS/BTV_Cap	NextSeq550_Illumina	MN837979	MN838072	MN838328	MN838509	MN838566	MN838775	MN838852	MN839101	MN839243	MN839391	This study
FRA2015-7578	2015	09	07	France	Auvergne - Allier	Louroux de bouble-Allier	sheep	blood	no	NA	HTS/BTV_Cap	NextSeq550_Illumina	MN837952	MN838118	MN838368	MN838388	MN838627	MN838723	MN838868	MN839065	MN839223	MN839389	This study
FRA2015-7819	2015	09	07	France	Auvergne - Allier	Louroux de bouble-Allier	cattle	blood	no	NA	HTS/BTV_Cap	NextSeq550_Illumina	MN837912	MN838067	MN838311	MN838403	MN838592	MN838708	MN838912	MN839062	MN839139	MN839385	This study
FRA2015-7830	2015	09	07	France	Auvergne - Allier	Louroux de bouble-Allier	cattle	blood	no	NA	HTS/BTV_Cap	NextSeq550_Illumina	MN837930	MN838145	MN838299	MN838433	MN838648	MN838746	MN838898	MN838911	MN839226	MN839439	This study
FRA2015-7954	2015	09	14	France	Auvergne - Allier	Louroux de bouble-Allier	cattle	blood	no	NA	HTS/BTV_Cap	NextSeq550_Illumina	MN838021	MN838093	MN838303	MN838427	MN838671	MN838804	MN838914	MN839022	MN839238	MN839287	This study
FRA2015-7957	2015	09	14	France	Auvergne - Allier	Coutansouze-Allier	cattle	blood	no	NA	HTS/BTV_Cap	NextSeq550_Illumina	MN837933	MN838179	MN838320	MN838449	MN838613	MN838738	MN838892	MN839044	MN839256	MN839382	This study
FRA2015-7959	2015	09	14	France	Auvergne - Allier	Louroux de Bouble	cattle	blood	no	NA	HTS/BTV_Cap	NextSeq550_Illumina	MN837948	MN838075	MN838351	MN838472	MN838647	MN838678	MN838896	MN839000	MN839286	MN839400	This study
FRA2015-7962	2015	09	14	France	Auvergne - Allier	Chirat l'Eglise	cattle	blood	no	NA	HTS/BTV_Cap	NextSeq550_Illumina	MN838053	MN838157	MN838272	MN838404	MN838649	MN838810	MN838854	NB838982	MN839236	MN839402	This study
FRA2015-7963	2015	09	14	France	Auvergne - Allier	Echassieres	cattle	blood	no	NA	HTS/BTV_Cap	NextSeq550_Illumina	MN837996	MN838127	MN838263	MN838455	MN838593	MN838759	MN838876	MN839093	MN839259	MN839432	This study
FRA2015-8341	2015	11	26	France	Auvergne - Cantal	Cantal	NA	blood	no	NA	HTS/BTV_Cap	NextSeq550_Illumina	MN838002	MN838148	MN838267	MN838395	MN838605	MN838737	MN838913	MN838987	MN839145	MN839420	This study
FRA2015-8911	2015	10	06	France	Rhône-Alpes - Loire	Saint-Julien-la-Vêtre	cattle	blood	no	NA	HTS/BTV_Cap	NextSeq550_Illumina	MN837969	MN838064	MN838319	MN838417	MN838631	MN838714	MN838936	MN838999	MN839219	MN839302	This study
FRA2015-9398	2015	10	11	France	Rhône-Alpes - Rhône	Fleurieux-sur-l'Arbusie	cattle	blood	no	NA	HTS/BTV_Cap	NextSeq550_Illumina	MN837971	MN838074	MN838226	MN838414	MN838657	MN838795	MN838951	MN839066	MN839224	MN839397	This study
FRA2015-9820	2015	10	29	France	Limousin - Corrèze	Saint-Julien-près-Bord	cattle	blood	no	NA	HTS/BTV_Cap	NextSeq550_Illumina	MN838010	MN838177	MN838281	MN838486	MN838596	MN838819	MN838928	MN839083	MN839174	MN839310	This study
FRA2015-8017	2015	09	09	France	Auvergne - Allier	Chirat l'Eglise	cattle	blood	no	NA	HTS	NextSeq550_Illumina	MN837991	MN838106	MN838295	MN838458	MN838626	MN838817	MN838947	MN839041	MN839227	MN839355	This study
FRA2015-8713	2015	10	06	France	Bourgogne - Saône-et-Loire	Dyo	cattle	blood	no	NA	HTS	NextSeq550_Illumina	MN838044	MN838212	MN838224	MN838386	MN838542	MN838720	MN838933	MN839034	MN839249	MN839365	This study
FRA2015-8524	2015	09	18	France	Centre - Cher	Cuffy	cattle	blood	no	NA	HTS	NextSeq550_Illumina	MN838026	MN838202	MN838364	MN838477	MN838667	MN838777	MN838848	MN839012	MN839244	MN839358	This study
FRA2015-8836	2015	09	30	France	Rhône-Alpes - Loire	Pradines	cattle	blood	no	NA	HTS/BTV_Cap	NextSeq550_Illumina	MN837921	MN838154	MN838291	MN838405	MN838555	MN838695	MN838964	MN839051	MN839270	MN839306	This study
FRA2015-8838	2015	09	30	France	Rhône-Alpes - Loire	Pradines	cattle	blood	no	NA	HTS/BTV_Cap	NextSeq550_Illumina	MN838030	MN838199	MN838221	MN838440	MN838614	MN838778	MN838952	MN839106	MN839263	MN839434	This study
FRA2015-8026	2015	09	12	France	Auvergne - Puy-de-Dôme	Pontaumur	cattle	blood	no	NA	HTS	NextSeq550_Illumina	MN837990	MN838112	MN838229	MN838517	MN838589	MN838749	MN838842	MN839028	MN839142	MN839319	This study
FRA2015-8024	2015	09	11	France	Auvergne - Puy-de-Dôme	Charensat	cattle	blood	no	NA	HTS	NextSeq550_Illumina	MN838032	MN838113	MN838343	MN838390	MN838610	MN838680	MN838921	MN839017	MN839284	MN839328	This study
FRA2016-8347	2016	07	24	France	Bourgogne - Saône-et-Loire	Verosvres	cattle	blood	no	NA	HTS/BTV_Cap	NextSeq550_Illumina	MN837917	MN838174	MN838217	MN838495	MN838652	MN838818	MN838893	MN838998	MN839268	MN839403	This study
FRA2016-8348	2016	07	24	France	Bourgogne - Saône-et-Loire	Saint-Bonnet-de-Joux	cattle	blood	no	NA	HTS	NextSeq550_Illumina	MN838036	MN838090	MN838340	MN838515	MN838623	MN838691	MN838851	MN838988	MN839136	MN839422	This study
FRA2016-8349	2016	08	23	France	Auvergne - Allier	Montcaret	cattle	blood	no	NA	HTS/BTV_Cap	NextSeq550_Illumina	MN838045	MN838135	MN838259	MN838412	MN838634	MN838812	MN838908	MN839070	MN839190	MN839312	This study
FRA2016-8360	2016	08	UN	France	Rhône-Alpes - Loire	Chalmazel	cattle	blood	no	NA	HTS/BTV_Cap	NextSeq550_Illumina	MN838005	MN838124	MN838225	MN838469	MN838530	MN838767	MN838941	MN839050	MN839153	MN839435	This study
FRA2016-8428	2016	08	UN	France	Bourgogne - Saône-et-Loire	Saint-Romain-sous-Gourdon	cattle	blood	no	NA	HTS/BTV_Cap	NextSeq550_Illumina	MN838034	MN838205	MN838334	MN838470	MN838598	MN838732	MN838960	MN839055	MN839277	MN839309	This study
FRA2016-8429	2016	08	UN	France	Bourgogne - Saône-et-Loire	Rigny-sur-Arroux	cattle	blood	no	NA	HTS	NextSeq550_Illumina	MN837954	MN838134	MN838313	MN838447	MN838549	MN838712	MN838889	MN839076	MN839242	MN839379	This study
FRA2016-8475	2016	09	01	France	Auvergne - Puy-de-Dôme	Lachaux	cattle	blood	no	NA	HTS	NextSeq550_Illumina	MN837970	MN838160	MN838360	MN838416	MN838597	MN838796	MN838841	MN839025	MN839200	MN839427	This study
FRA2016-8662	2016	09	22	France	Rhône-Alpes - Ain	Marboz	cattle	blood	no	NA	HTS	NextSeq550_Illumina	MN838050	MN838079	MN838365	MN838473	MN838608	MN838766	MN838867	MN839110	MN839156	MN839350	This study
FRA2016-8776	2016	09	UN	France	Auvergne - Puy-de-Dôme	Saint-Rémy-sur-Durolle	cattle	blood	no	NA	HTS/BTV_Cap	NextSeq550_Illumina	MN838058	MN838166	MN838367	MN838466	MN838541	MN838715	MN838835	MN839098	MN839187	MN839421	This study
FRA2016-8843	2016	09	UN	France	Rhône-Alpes - Loire	Marcilly-le-Châtel	cattle	blood	no	NA	HTS/BTV_Cap	NextSeq550_Illumina	MN837936	MN838077	MN838308	MN838467	MN838654	MN838781	MN838871	MN839118	MN839213	MN839436	This study
FRA2016-8844	2016	09	UN	France	Auvergne - Haute-Loire	Siaugues-Sainte-Marie	cattle	blood	no	NA	HTS/BTV_Cap	NextSeq550_Illumina	MN837995	MN838188	MN838274	MN838521	MN838528	MN838768	MN838962	MN839031	MN839274	MN839364	This study
FRA2016-9534	2016	09	UN	France	Rhône-Alpes - Loire	Saint-Medard-en-Forez	cattle	blood	no	NA	HTS	NextSeq550_Illumina	MN837966	MN838094	MN838290	MN838383	MN838672	MN838824	MN838847	MN839095	MN839264	MN839414	This study
FRA2017-6868	2017	08	30	France	Bourgogne - Côte-d'Or	Pouilly-en-Auxois	cattle	blood	no	NA	HTS	NextSeq550_Illumina	MN837949	MN838088	MN838358	MN838397	MN838527	MN838717	MN838935	MN839127	MN839271	MN839344	This study
FRA2017-7297	2017	08	22	France	Bourgogne - Côte-d'Or	Savigny-le-Sec	cattle	blood	no	NA	HTS	NextSeq550_Illumina	MN837955	MN838176	MN838322	MN838478	MN838572	MN838704	MN838938	MN839005	MN839183	MN839429	This study
FRA2017-7298	2017	08	22	France	Champagne-Ardenne - Haute-Marne	Arbot	cattle	blood	no	NA	HTS/BTV_Cap	NextSeq550_Illumina	MN837953	MN838076	MN838314	MN838426	MN838573	MN838755	MN838855	MN839125	MN839162	MN839388	This study
FRA2017-7300	2017	08	29	France	Bourgogne - Côte-d'Or	Eringes	cattle	blood	no	NA	HTS/BTV_Cap	NextSeq550_Illumina	MN837938	MN838139	MN838307	MN838410	MN838571	MN838719	MN838862	MN839113	MN839158	MN839405	This study
FRA2017-7301	2017	08	29	France	Bourgogne - Côte-d'Or	Montagny-les-Beaune	cattle	blood	no	NA	HTS	NextSeq550_Illumina	MN837929	MN838101	MN838337	MN838398	MN838578	MN838814	MN838895	MN839047	MN839212	MN839418	This study
FRA2017-7302	2017	08	22	France	Bourgogne - Côte-d'Or	Sincey-les-Rouvray	cattle	blood	no	NA	HTS	NextSeq550_Illumina	MN837945	MN838063	MN838345	MN838459	MN838558	MN838780	MN838942	MN839007	MN839149	MN839313	This study
FRA2017-7306	2017	09	05	France	Bourgogne - Côte-d'Or	Moutiers-Saint-Jean	cattle	blood	no	NA	HTS	NextSeq550_Illumina	MN837919	MN838130	MN838318	MN838454	MN838663	MN838699	MN838926	MN839104	MN839199	MN839372	This study
FRA2017-7400	2017	09	15	France	Champagne-Ardenne - Aube	Champignol-lez-Mondeville	cattle	blood	no	NA	HTS/BTV_Cap	NextSeq550_Illumina	MN838055	MN838152	MN838332	MN838503	MN838568	MN838716	MN838972	MN839077	MN839275	MN839326	This study
FRA2017-7548	2017	09	13	France	Franche-Comté - Jura	Grande-Riviere	cattle	blood	no	NA	HTS	NextSeq550_Illumina	MN838019	MN838070	MN838301	MN838482	MN838539	MN838769	MN838828	MN838996	MN839180	MN839324	This study
FRA2017-7900	2017	09	15	France	Franche-Comté - Doubs	Orchamps-Vennes	cattle	blood	no	NA	HTS	NextSeq550_Illumina	MN837999	MN838114	MN838288	MN838465	MN838590	MN838681	MN838965	MN839060	MN839278	MN839366	This study
FRA2017-7902	2017	09	21	France	Franche-Comté - Doubs	Pouligney-Lusans	cattle	blood	no	NA	HTS	NextSeq550_Illumina	MN838015	MN838099	MN838261	MN838372	MN838584	MN838797	MN838902	MN839099	MN839176	MN839325	This study
FRA2017-7910	2017	09	21	France	Franche-Comté - Doubs	Fallerans	cattle	blood	no	NA	HTS	NextSeq550_Illumina	MN837978	MN838123	MN838304	MN838380	MN838666	MN838735	MN838943	MN839079	MN839137	MN839300	This study
FRA2017-7922	2017	10	01	France	Franche-Comté - Doubs	Bolandoz	cattle	blood	no	NA	HTS	NextSeq550_Illumina	MN838020	MN838167	MN838325	MN838492	MN838538	MN838683	MN838872	MN839096	MN839181	MN839423	This study
FRA2017-8111	2017	10	05	France	Bourgogne - Saône-et-Loire	Montcoy	cattle	blood	no	NA	HTS	NextSeq550_Illumina	MN837932	MN838208	MN838276	MN838423	MN838535	MN838799	MN838959	MN839004	MN839208	MN839295	This study
FRA2017-8112	2017	10	05	France	Bourgogne - Saône-et-Loire	Montcoy	cattle	blood	no	NA	HTS	NextSeq550_Illumina	MN838008	MN838162	MN838246	MN838507	MN838599	MN838790	MN838953	MN839003	MN839182	MN839408	This study
FRA2017-8113	2017	10	05	France	Bourgogne - Saône-et-Loire	Allerey-sur-Saone	cattle	blood	no	NA	HTS	NextSeq550_Illumina	MN837928	MN838071	MN838336	MN838387	MN838543	MN838779	MN838894	MN839046	MN839195	MN839426	This study
FRA2017-8117	2017	10	05	France	?	?	cattle	blood	no	NA	HTS/BTV_Cap	NextSeq550_Illumina	MN838013	MN838084	MN838306	MN838371	MN838653	MN838765	MN838910	MN839023	MN839235	MN839381	This study
FRA2017-8118	2017	10	05	France	Franche-Comté - Haute-Saône	Le-Breuil	cattle	blood	no	NA	HTS/BTV_Cap	NextSeq550_Illumina	MN838022	MN838196	MN838266	MN838487	MN838637	MN838787	MN838931	MN838997	MN839157	MN839377	This study
FRA2017-8119	2017	10	05	France	Franche-Comté - Haute-Saône	Velesmes-Echevanne	cattle	blood	no	NA	HTS	NextSeq550_Illumina	MN837983	MN838185	MN838256	MN838498	MN838659	MN838676	MN838861	MN839026	MN839191	MN839417	This study
FRA2017-8121	2017	10	05	France	Franche-Comté - Doubs	Vaire-le-Grand	cattle	blood	no	NA	HTS	NextSeq550_Illumina	MN837964	MN838092	MN838357	MN838444	MN838534	MN838713	MN838966	MN839124	MN839198	MN839299	This study
FRA2017-8122	2017	10	05	France	Franche-Comté - Doubs	Villars-Saint-Georges	cattle	blood	no	NA	HTS	NextSeq550_Illumina	MN837957	MN838073	MN838227	MN838493	MN838607	MN838811	MN838934	MN838994	MN839175	MN839343	This study
FRA2017-8122-2	2017	10	25	France	Franche-Comté - Doubs	Villars-Saint-Georges	cattle	blood	no	NA	HTS/BTV_Cap	NextSeq550_Illumina	MN838041	MN838078	MN838249	MN838421	MN838577	MN838770	MN838917	MN839021	MN839201	MN839290	This study
FRA2017-8127	2017	10	05	France	Franche-Comté - Doubs	Sourans	cattle	blood	no	NA	HTS	NextSeq550_Illumina	MN838025	MN838194	MN838335	MN838439	MN838622	MN838816	MN838920	MN838984	MN839269	MN839433	This study
FRA2017-8136	2017	10	13	France	Franche-Comté - Doubs	Quingey	cattle	blood	no	NA	HTS	NextSeq550_Illumina	MN838018	MN838146	MN838282	MN838376	MN838633	MN838756	MN838829	MN839089	MN839210	MN839359	This study
FRA2017-8146	2017	10	13	France	Franche-Comté - Doubs	Bouclans	cattle	blood	no	NA	HTS	NextSeq550_Illumina	MN838007	MN838175	MN838242	MN838373	MN838529	MN838741	MN838890	MN839015	MN839186	MN839339	This study
FRA2017-8156	2017	10	UN	France	Basse-Normandie - Manche	Manche	cattle	blood	no	NA	HTS	NextSeq550_Illumina	MN838000	MN838182	MN838324	MN838464	MN838616	MN838800	MN838846	MN839074	MN839206	MN839297	This study
FRA2017-8207	2017	10	27	France	Bourgogne - Côte-d'Or	Precy-sous-Thil	cattle	blood	no	NA	HTS/BTV_Cap	NextSeq550_Illumina	MN838031	MN838105	MN838248	MN838484	MN838552	MN838761	MN838946	MN839056	MN839171	MN839363	This study
FRA2017-8208	2017	10	27	France	Bourgogne - Côte-d'Or	Montliot-et-Courcelles	cattle	blood	no	NA	HTS/BTV_Cap	NextSeq550_Illumina	MN837986	MN838096	MN838244	MN838480	MN838594	MN838788	MN838875	MN839035	MN839135	MN839291	This study
FRA2018-4557	2018	07	24	France	Aquitaine - Pyrénées-Atlantique	Pyrenees-Atlantiques	cattle	blood	no	NA	HTS/BTV_Cap	NextSeq550_Illumina	MN837972	MN838120	MN838327	MN838497	MN838646	MN838821	MN838980	MN839030	MN839169	MN839380	This study
FRA2018-4765	2018	07	18	France	Aquitaine - Pyrénées-Atlantique	Pyrenees-Atlantiques	cattle	blood	no	NA	HTS	NextSeq550_Illumina	MN838042	MN838066	MN838294	MN838445	MN838548	MN838698	MN838879	MN839103	MN839231	MN839356	This study
FRA2018-5362	2018	08	UN	France	Franche-Comté - Haute-Saône	Fougerolles	cattle	blood	no	NA	HTS	NextSeq550_Illumina	MN837947	MN838170	MN838254	MN838401	MN838532	MN838815	MN838850	MN839039	MN839197	MN839361	This study
FRA2018-5365	2018	08	UN	France	Franche-Comté - Haute-Saône	Jussey	cattle	blood	no	NA	HTS	NextSeq550_Illumina	MN837924	MN838190	MN838285	MN838418	MN838545	MN838690	MN838916	MN839019	MN839282	MN839430	This study
GER2006-01	2006	08	23	Germany	North Rhine-Westphalia	Hurtgenwald , Düren, Köln,North-Rine Westphalia	cattle	blood	yes	KC1BHK2	HTS	NextSeq550_Illumina	MN838004	MN838192	MN838255	MN838453	MN838557	MN838677	MN838881	MN838986	MN839207	MN839342	This study
GER2006-02	2006	09	12	Germany	North Rhine-Westphalia	53123 Bonn	sheep	blood	yes	KC2	HTS	NextSeq550_Illumina	MN838038	MN838132	MN838239	MN838413	MN838561	MN838752	MN838888	MN839064	MN839214	MN839415	This study
GER2006-BH438-16	2006	11	UN	Germany	North Rhine-Westphalia	?	cattle	blood	no	NA	HTS/BTV_Cap	MiSeq_Illumina	MN837961	MN838126	MN838366	MN838378	MN838660	MN838820	MN838878	MN839027	MN839193	MN839395	This study
GER2006-BH438-23	2006	11	UN	Germany	North Rhine-Westphalia	?	cattle	blood	no	NA	HTS/BTV_Cap	NextSeq550_Illumina	MN837926	MN838117	MN838271	MN838430	MN838559	MN838700	MN838974	MN839123	MN839283	MN839289	This study
GER2006-BH438-28	2006	11	UN	Germany	North Rhine-Westphalia	?	cattle	blood	no	NA	HTS/BTV_Cap	MiSeq_Illumina	MN838060	MN838109	MN838258	MN838450	MN838600	MN838675	MN838832	MN839029	MN839222	MN839409	This study
GER2007-BH205-07-02	2007	09	UN	Germany	Thuringia	?	cattle	blood	no	NA	HTS/BTV_Cap	NextSeq550_Illumina	MN837918	MN838087	MN838315	MN838437	MN838617	MN838782	MN838905	MN839068	MN839160	MN839316	This study
GER2007-02	2007	04	2 and 21	Germany	North Rhine-Westphalia	Hückeswagen	cattle	blood	yes	ETH1BHK2	HTS/BTV_Cap	MiSeq_Illumina	MN838062	MN838065	MN838243	MN838499	MN838624	MN838793	MN838844	MN839002	MN839196	MN839314	This study
GER2007-06	2007	09	13	Germany	North Rhine-Westphalia	?	sheep	blood	yes	KC1	HTS/BTV_Cap	NextSeq550_Illumina	MN837982	MN838111	MN838219	MN838408	MN838673	MN838707	MN838950	MN839058	MN839251	MN839348	This study
GER2007-07	2007	09	13	Germany	North Rhine-Westphalia	?	cattle	blood	yes	E1BHK2	HTS	NextSeq550_Illumina	MN838049	MN838181	MN838222	MN838519	MN838562	MN838771	MN838961	MN839084	MN839185	MN839392	This study
GER2007-08	2007	08	23	Germany	North Rhine-Westphalia	?	cattle	blood	yes	KC2	HTS	NextSeq550_Illumina	MN838059	MN838151	MN838355	MN838431	MN838611	MN838758	MN838836	MN839090	MN839247	MN839337	This study
GER2007-10	2007	08	23	Germany	North Rhine-Westphalia	?	sheep	blood	yes	KC1	HTS	NextSeq550_Illumina	MN837920	MN838211	MN838297	MN838489	MN838618	MN838825	MN838859	MN839114	MN839267	MN839298	This study
GER2007-11	2007	08	23	Germany	North Rhine-Westphalia	?	cattle	blood	yes	KC1	HTS	NextSeq550_Illumina	MN837950	MN838198	MN838298	MN838494	MN838651	MN838711	MN838860	MN839014	MN839241	MN839288	This study
GER2008-11	2008			Germany	Lower Saxony	Leer	cattle	blood	no	NA	HTS/BTV_Cap	NextSeq550_Illumina	MN837927	MN838159	MN838231	MN838481	MN838569	MN838684	MN838864	MN839097	MN839151	MN839412	This study
GER2008-BH07-08-01	2008	01	UN	Germany	North Rhine-Westphalia	46348 Raesfeld	cattle	blood	no	NA	HTS/BTV_Cap	NextSeq550_Illumina	MN838046	MN838108	MN838359	MN838381	MN838547	MN838728	MN838882	MN839016	MN839234	MN839368	This study
GER2008-BH106-08-01	2008	07	UN	Germany	Hessen	35759 Triedorf	sheep	blood	no	NA	HTS/BTV_Cap	NextSeq550_Illumina	MN837963	MN838213	MN838300	MN838520	MN838540	MN838773	MN838923	MN839126	MN839155	MN839341	This study
GER2008-BH107-08-01	2008	07	UN	Germany	Baden-Wurttemberg	79410 Badenweiler	sheep	spleen homogenate	no	NA	HTS/BTV_Cap	NextSeq550_Illumina	MN837916	MN838100	MN838326	MN838490	MN838553	MN838686	MN838927	MN839082	MN839218	MN839383	This study
GER2008-BH34-08-18	2008	03	UN	Germany	North Rhine-Westphalia	52068 Aachen	sheep	blood	no	NA	HTS/BTV_Cap	NextSeq550_Illumina	MN837998	MN838143	MN838247	MN838451	MN838604	MN838792	MN838869	MN839024	MN839229	MN839394	This study
GER2008-BH58-08-02	2008	04	UN	Germany	Bavaria	87437 Kempten	cattle	blood	no	NA	HTS/BTV_Cap	NextSeq550_Illumina	MN838051	MN838171	MN838250	MN838452	MN838628	MN838696	MN838979	MN838985	MN839150	MN839321	This study
NET2006-09	2006	08	UN	Netherlands	Limburg province	Kerkrade	sheep	blood	yes	KC1	HTS	NextSeq550_Illumina	MN837975	MN838150	MN838260	MN838496	MN838664	MN838692	MN838833	MN839132	MN839140	MN839327	This study
NET2006-10	2006	08	15	Netherlands	Limburg province	Kerkrade	sheep	blood	yes	KC1	HTS	NextSeq550_Illumina	MN838029	MN838082	MN838363	MN838518	MN838587	MN838798	MN838970	MN839128	MN839266	MN839311	This study
NET2007-06	2007	09	17	Netherlands	North Brabant	Someren	goat	blood	yes	KC1	HTS	NextSeq550_Illumina	MN837937	MN838098	MN838279	MN838375	MN838546	MN838822	MN838891	MN839116	MN839217	MN839308	This study
NET2007-07	2007	09	17	Netherlands	North Brabant	Someren	goat	blood	yes	KC1	HTS	NextSeq550_Illumina	MN837977	MN838085	MN838331	MN838483	MN838635	MN838807	MN838924	MN839069	MN839265	MN839345	This study
NET2008-01	2008	08	7	Netherlands	Staphorst region	?	cattle	blood	yes	KC1	HTS/BTV_Cap	NextSeq550_Illumina	MN838035	MN838172	MN838218	MN838457	MN838583	MN838721	MN838958	MN839057	MN839273	MN839419	This study
DEN2007-01	2007	10	11	Denmark	Guldborgsund municipality, Sjælland region, island of Lolland	Sakskøbing, STORSTRØMS	sheep	blood	yes	KC1	HTS	NextSeq550_Illumina	MN838012	MN838168	MN838237	MN838369	MN838580	MN838748	MN838969	MN839010	MN839211	MN839294	This study
DEN2008-01	2008	08	29	Denmark	?	?	cattle	blood	yes	KC1	HTS/BTV_Cap	NextSeq550_Illumina	MN837959	MN838086	MN838339	MN838402	MN838564	MN838763	MN838857	MN839131	MN839138	MN839335	This study
DEN2008-02	2008	08	29	Denmark	?	?	cattle	blood	yes	KC1	HTS	NextSeq550_Illumina	MN837987	MN838203	MN838234	MN838391	MN838565	MN838724	MN838840	MN839119	MN839170	MN839378	This study
SWI2007-01	2007	11	7	Switzerland	Basel-Stadt	Basel	cattle	blood	yes	KC2	HTS	NextSeq550_Illumina	MN837942	MN838169	MN838362	MN838461	MN838650	MN838809	MN838937	MN839059	MN839279	MN839315	This study
SWE2008-01	2008	UN	UN	Sweden	?	?	cattle	blood	yes	KC1	HTS	NextSeq550_Illumina	MN838014	MN838187	MN838305	MN838374	MN838550	MN838772	MN838885	MN839036	MN839152	MN839353	This study
SWE2008-02	2008	UN	UN	Sweden	?	?	cattle	blood	yes	KC1	HTS	NextSeq550_Illumina	MN837934	MN838115	MN838238	MN838382	MN838609	MN838747	MN838949	MN839107	MN839163	MN839404	This study
UKG2007-02	2007	09	23	United Kingdom	Suffolk	Baylham house , Baylham,Ipswich	cattle	blood	yes	E1BHK2	HTS	MiSeq_Illumina	MN837911	MN838138	MN838350	MN838506	MN838602	MN838679	MN838863	MN839040	MN839179	MN839428	This study
UKG2007-03	2007	09	21	United Kingdom	Suffolk	Baylham house , Baylham,Ipswich	cattle-	blood	yes	KC1	HTS	NextSeq550_Illumina	MN838054	MN838184	MN838344	MN838505	MN838615	MN838731	MN838915	MN839032	MN839252	MN839424	This study
UKG2007-04	2007	09	23	United Kingdom	Suffolk	Baylham house , Baylham,Ipswich	cattle	blood	yes	KC1	HTS	NextSeq550_Illumina	MN837989	MN838173	MN838342	MN838500	MN838619	MN838750	MN838901	MN839087	MN839144	MN839332	This study
UKG2007-11	2007	10	8	United Kingdom	Suffolk	Lowestoft	cattle	blood	yes	E1BHK2	HTS	MiSeq_Illumina	MN837943	MN838180	MN838241	MN838468	MN838662	MN838762	MN838978	MN839129	MN839265	MN839369	This study
UKG2007-12	2007	10	16	United Kingdom	Kent	Ashford	sheep	blood	yes	KC1	HTS/BTV_Cap	NextSeq550_Illumina	MN838017	MN838156	MN838265	MN838504	MN838620	MN838701	MN838977	MN839094	MN839164	MN839384	This study
UKG2007-14	2007	10	14	United Kingdom	Cambridgeshire	Peterborough	sheep	blood	yes	E1BHK2	HTS	NextSeq550_Illumina	MN837967	MN838128	MN838216	MN838392	MN838661	MN838803	MN838971	MN838993	MN839248	MN839304	This study
UKG2007-45	2007	10	14	United Kingdom	Cambridgeshire	Peterborough	sheep	blood	no	NA	HTS/BTV_Cap	NextSeq550_Illumina	MN837992	MN838153	MN838292	MN838400	MN838523	MN838785	MN838900	MN839013	MN839280	MN839318	This study
UKG2007-63	2007	02	UN	United Kingdom	West Suffolk	Pidgeon Hall Farm, Ipswich,Aho, Bury, St Edmunds	cattle	blood	yes	KC1	HTS	NextSeq550_Illumina	MN837956	MN838137	MN838321	MN838420	MN838612	MN838709	MN838887	MN839067	MN839141	MN839390	This study
UKG2008-12	2008	08	29	United Kingdom	Mid Devon	Tiverton	cattle	blood	yes	KC1	HTS	NextSeq550_Illumina	MN837974	MN838068	MN838273	MN838511	MN838606	MN838801	MN838839	MN839018	MN839246	MN839362	This study
UKG2008-15	2008	08	29	United Kingdom	Mid Devon	Tiverton	cattle	blood	yes	KC2	HTS	NextSeq550_Illumina	MN837965	MN838163	MN838349	MN838471	MN838551	MN838705	MN838911	MN839048	MN839285	MN839320	This study
UKG2008-16	2008	09	6	United Kingdom	Newcastle	Rushford	cattle	blood	yes	KC1	HTS	NextSeq550_Illumina	MN837925	MN838189	MN838251	MN838476	MN838585	MN838784	MN838922	MN839109	MN839184	MN839425	This study
UKG2008-34	2008	02	13	United Kingdom	Northern Ireland	Armoy, Ballymena	cattle	blood	yes	KC1BHK1	HTS	NextSeq550_Illumina	MN838048	MN838142	MN838353	MN838460	MN838575	MN838827	MN838948	MN839105	MN839148	MN839431	This study
UKG2008-40	2008	09	8	United Kingdom	Herefordshire	Bromyard	cattle	blood	yes	KC2	HTS	NextSeq550_Illumina	MN837951	MN838133	MN838240	MN838488	MN838574	MN838806	MN838906	MN839020	MN839173	MN839438	This study
ITL2008-02	2008	01	24	Italy	Veneto region	Volpago del Montello	cattle	blood	no	NA	HTS/BTV_Cap	NextSeq550_Illumina	MN838057	MN838214	MN838338	MN838436	MN838621	MN838703	MN838919	MN839001	MN839215	MN839386	This study
ITL2009-01	2009	01	02	Italy	Sardinia	Olbia-Tempio	cattle	blood	no	NA	HTS/BTV_Cap	NextSeq550_Illumina	MN837994	MN838158	MN838284	MN838446	MN838579	MN838786	MN838907	MN838992	MN839177	MN839375	This study
FRA2008-27	2008	08	UN	France	Aquitaine - Lot et Garonne	Lagruère	cattle	blood	yes	E1BHK4	Sanger	ABI 3730 - Applied Biosystems	KP820860	KP820980	KP821102	KP821222	KP821342	KP821462	KP821584	KP821704	KP821824	KP821945	26252219
FRA2008-28	2008	08	UN	France	Aquitaine - Lot et Garonne	Romestaing	cattle	blood	yes	E1BHK3	Sanger	ABI 3730 - Applied Biosystems	KP820861	KP820981	KP821103	KP821223	KP821343	KP821463	KP821585	KP821705	KP821825	KP821946	26252219
FRA2008-29	2008	09	UN	France	Aquitaine - Gironde	Bieujac	cattle	blood	yes	E1BHK3	Sanger	ABI 3730 - Applied Biosystems	KP820862	KP820982	KP821104	KP821224	KP821344	KP821464	KP821586	KP821706	KP821826	KP821947	26252219
FRA 15-01	2015	09	2	France	Auvergne - Allier	?	sheep	blood	yes	BSR1	HTS	Ion Proton	KU569990	KU569991	KU569992	KU569993	KU569994	KU569995	KU569996	KU569997	KU569998	KU569999	27081120
NET2006/04 (MP)	2006	08	UN	Netherlands	Limburg province	Kerkrade	sheep	blood	yes	KC1BHK1BSR1	Sanger	ABI 3730 - Applied Biosystems	JX680447	JX680448	JX680449	JX680450	JX680451	JX680452	JX680453	JX680454	JX680455	JX680456	23097432
NET2006-04 (sheep No 6)	2006	08	UN	Netherlands	Limburg province	Kerkrade	sheep	blood	yes	?	Sanger	ABI 3730 - Applied Biosystems	FJ183374	FJ183375	FJ183376	FJ183377	FJ183378	FJ183379	FJ183380	FJ183381	FJ183382	FJ183383	19264638
NET2007-01	2007	07	27	Netherlands	Noord Brabant	Bavel	cattle	blood	yes	E1BHK2	Sanger	ABI 3730 - Applied Biosystems	GQ506451	GQ506452	GQ506453	GQ506454	GQ506455	GQ506456	GQ506457	GQ506458	GQ506459	GQ506460	20428242
NET2008-03	2008	08	7	Netherlands	Staphorst region	?	cattle	blood	yes	KC1BHK1	Sanger	ABI 3730 - Applied Biosystems	KP820954	KP821074	KP821196	KP821316	KP821436	KP821556	KP821678	KP821798	KP821918	KP822039	26252219
UKG2007-06	2007	09	21	United Kingdom	Suffolk	Baylham house , Baylham, Ipswich	cattle	blood	no	NA	HTS	454 Life Sciences, Roche	KP820957	KP821077	KP821199	KP821319	KP821439	KP821559	KP821681	KP821801	KP821921	KP822042	26252219
BTV-8IT2008 (IT2008)	2008	NA	UN	Italy	Veneto region	Treviso	cattle	blood	yes	?	Sanger	ABI 3137 - Applied Biosystems	KM053258	KM053259	KM053260	KM053261	KM053262	KM053263	KM053264	KM053265	KM053266	KM053267	24991012
GRE2008-01	2008	06	UN	Greece	Lesvos island	Aghia Paraskevi	sheep	blood	yes	KC1	HTS	454 Life Sciences, Roche	KP820953	KP821073	KP821195	KP821315	KP821435	KP821555	KP821677	KP821797	KP821917	KP822038	26252219
